# Supplementary material for: CT-Derived Pectoralis Muscle Measurements and All-Cause Mortality in COPD
Source: Diagnostics (Basel). 2026 May 27;16(11):1645. doi: 10.3390/diagnostics16111645 (PMC13257103; doi:10.3390/diagnostics16111645)
Supplement: Supplementary file 1 [file diagnostics-16-01645-s001.zip]

Archive with 1 entries (1 files):
- diagnostics-4318631-supplementary.pdf
